# Supplementary material for: Enhancing Photostability of Complex Lead Halides through Modification with Antibacterial Drug Octenidine
Source: Materials (Basel). 2023 Dec 26;17(1):129. doi: 10.3390/ma17010129 (PMC10780031; doi:10.3390/ma17010129)
Supplement: Supplementary file 1 [file materials-17-00129-s001.zip]

Archive with 1 entries (1 files):
- materials-2738106-supplementary.pdf
